# Supplementary material for: Insights into the Microstructural Evolution Occurring during Pyrolysis of Metal-Modified Ceramers Studied through Selective SiO2 Removal
Source: Materials (Basel). 2021 Jun 14;14(12):3276. doi: 10.3390/ma14123276 (PMC8231856; doi:10.3390/ma14123276)
Supplement: Supplementary file 1 [file materials-14-03276-s001.zip]

Archive with 1 entries (1 files):
- materials-1244516-supplementary.pdf
